# Supplementary material for: Predictive Model for Occurrence of Febrile Neutropenia after Chemotherapy in Patients with Diffuse Large B-Cell Lymphoma: A Multicenter, Retrospective, Observational Study
Source: Hematol Rep. 2024 Feb 7;16(1):76–88. doi: 10.3390/hematolrep16010008 (PMC10885064; doi:10.3390/hematolrep16010008)
Supplement: Supplementary file 1 [file hematolrep-16-00008-s001.zip]

Archive with 1 entries (1 files):
- hematolrep-2710256-supplementary.pdf
